# Supplementary material for: Serotonin receptor HTR6-mediated mTORC1 signaling regulates dietary restriction–induced memory enhancement
Source: PLoS Biol. 2019 Mar 18;17(3):e2007097. doi: 10.1371/journal.pbio.2007097 (PMC6438579; doi:10.1371/journal.pbio.2007097)
Supplement: S1 Data — (XLSX) [file pbio.2007097.s009.xlsx]

## Sheet: Figure 1B
	Food intake (g)
		AL						DR
	Day	Cage 1	Cage 2	Cage 3	avg	sem
	1	3.64401	3.01667	2.54286	3.06784	0.318903		3.45374
	2	4.3475	3.06389	2.98571	3.4657	0.441477		3.28105
	3	4.36	3.15463	3.94286	3.81916	0.353414		3.10836
	4	4.36	2.71759	3.14286	3.40682	0.492149		2.76299
	5	4.4425	3.44537	2.25714	3.38167	0.631662		2.41762
	6	4.42	2.74259	2.3	3.1542	0.645669		2.07224
	7	4.1675	2.97222	2.92857	3.3561	0.405897		2.07224
	8	4.17	2.93519	2.5	3.20173	0.50017		2.07224
	9	3.5575	2.76481	2.41429	2.9122	0.338145		2.07224
	10	4.4675	3.4287	3.45714	3.78445	0.341624		2.07224
	11	4.6175	3.51667	2.6	3.57806	0.58321		2.07224
	12	4.3175	3.98426	2.65714	3.65297	0.50712		2.07224
	13	4.1075	2.90741	2.75714	3.25735	0.427283		2.07224
	14	4.33	2.62963	3	3.31988	0.516254		2.07224
	15	4.275	2.72037	2.41429	3.13655	0.576041		2.07224
	16	4.38	2.78148	2.85714	3.33954	0.520688		2.07224
	17	4.8075	3.06481	4.35714	4.07649	0.522275		2.07224
	18	4.3225	3.86667	3.08571	3.75829	0.361118		2.07224
	19	4.065	3.02222	2.08571	3.05765	0.571645		2.07224
	20	3.88	3.6287	3	3.5029	0.261706		2.07224
	21	4.3375	3.325	2.5	3.3875	0.53136		2.07224
	22	3.9675	4.19815	3.75714	3.97426	0.127352		2.07224
	23	4.1525	3.09444	2.47143	3.23946	0.49067		2.07224
	24	3.1075	2.90741	3.8	3.27164	0.270423		2.07224
	25	3.59	2.71389	3.81429	3.37272	0.33572		2.07224
	26	3.7925	3.27963	2.42857	3.1669	0.397746		2.07224
	27	3.485	3.86389	4.7	4.0163	0.358923		2.07224
	28	3.685	3.06574	4.57143	3.77406	0.43693		2.07224
	29	3.655	4.16574	5.6	4.47358	0.582188		2.07224
	30	4.14	3.30463	3.25714	3.56726	0.286699		2.07224
	31	3.9325	3.25926	2.71429	3.30201	0.352317		2.07224
	32	4.4625	3.65093	3.15714	3.75686	0.380528		2.07224
	33	4.08	3.86852	2.32857	3.4257	0.551949		2.07224
	34	3.4175	4.14333	4.95714	4.17266	0.444698		2.07224
	35	4.0775	2.96667	3.78571	3.60996	0.332493		2.07224
	36	4.0525	3.1037	2.5	3.21873	0.451844		2.07224
	37	4.3375	2.74074	2.35714	3.14513	0.606383		2.07224
	38	4.05	2.93889	2.07143	3.02011	0.572606		2.07224
	39	3.635	2.82222	3.27143	3.24288	0.235062		2.07224
	40	3.945	2.83611	2.04286	2.94132	0.551615		2.07224
	41	4.305	3.42181	2.15714	3.29465	0.623284		2.07224

## Sheet: Figure 1C
		Body weight (g)
	AL	Day	0	7	14	21	28	35	42
		mouse 1	23.11	21.84	24.19	26.12	26.31	26.47	29.33
		mouse 2	22.7	22.26	24.9	26.34	26.21	29.19	26.58
		mouse 3	23.84	21.85	22.97	26.57	27.51	27.59	27.58
		mouse 4	23.4	20.48	25.58	24.86	27.34	27.04	29.37
		mouse 5	23.13	22.52	25.36	27.62	25.32	28.71	28.07
		mouse 6	21.57	22.56	25.01	26.7	27.44	28.57	30.31
		mouse 7	23	22.22	24.85	27.18	25.95	27.77	28.08
		mouse 8	22.25	26.25	26.21	28.49	26.47	31.08	28.27
		mouse 9	21.5	27.64	25.12	27.29	28.75	28.07	31.05
		mouse 10	21.77	27.51	26.51	27.38	29.82	27.12	30.37
		mouse 11	21.95	25.62	25.91	25.43	28.6	29.84	30.03
		mouse 12	21.26	24.92	25.61	25.54	26.46	19.96	27.64
		avg	22.4567	23.8058	25.185	26.6267	27.1817	27.6175	28.89
		sem	0.245296	0.705976	0.272804	0.29967	0.38283	0.789447	0.398136
	DR	Day	0	7	14	21	28	35	42
		mouse 1	24.39	21.59	22.12	19.78	19.05	17.34	22.11
		mouse 2	22.87	23.39	20.52	17.83	19.84	18.89	19.28
		mouse 3	22.28	22.76	22.09	19.22	20.07	17.44	20.25
		mouse 4	23.26	21.48	21.81	20.08	16.41	19.41	18.27
		mouse 5	23.19	24.53	22.76	19.8	19.06	20.31	19.21
		mouse 6	22.51	21.54	20.59	17.27	17.61	18.2	20.58
		mouse 7	23.18	22.59	19.77	19.35	18.07	20.82	22.35
		mouse 8	20.68	18.47	21.05	19.36	19.83	11.86	17.34
		mouse 9	22.4	18.77	20.38	19.85	18.78	19.6	17.6
		mouse 10	21.11	18.79	19.84	19.71	19.15	19.56	18.33
		mouse 11	21.81	19.83	21.07	19.82	18.92	18.65	17.67
		mouse 12	22.28	20.42	21.1	20.06	19.16	18.84	18.75
		avg	22.4967	21.18	21.0917	19.3442	18.8292	18.41	19.3117
		sem	0.289363	0.565707	0.271837	0.256407	0.29903	0.66664	0.488032

## Sheet: Figure 1D
	Travel distance (%)
		AL	DR
	mouse 1	97.7974	95.1542
	mouse 2	87.2247	84.5815
	mouse 3	118.943	105.727
	mouse 4	68.7225	150.661
	mouse 5	116.3	124.229
	mouse 6	134.802	100.441
	mouse 7	111.013	92.511
	mouse 8	84.5815	103.084
	mouse 9	81.9383	105.727
	mouse 10	111.013	113.656
	mouse 11	84.5815	118.943
	mouse 12	103.084	113.656
	avg	100	109.031
	sem	5.52939	4.99948

## Sheet: Figure 1E&1F
		AL 1hr						DR 1hr
		familiar time (s)	Novel time (s)	Total time (s)	Memory index			familiar time (s)	Novel time (s)	Total time (s)	Memory index
	mouse 1	28	62	90	37.7778		mouse 1	14	75	89	68.5393
	mouse 2	17	55	72	52.7778		mouse 2	18	99	117	69.2308
	mouse 3	20	47	67	40.2985		mouse 3	6	69	75	84
	mouse 4	10	33	43	53.4884		mouse 4	15	62	77	61.039
	mouse 5	31	73	104	40.3846		mouse 5	27	51	78	30.7692
	mouse 6	22	63	85	48.2353		mouse 6	19	58	77	50.6494
	mouse 7	18	55	73	50.6849		mouse 7	19	83	102	62.7451
	mouse 8	7	62	69	79.7101		mouse 8	10	94	104	80.7692
	mouse 9	20	82	102	60.7843		mouse 9	25	50	75	33.3333
	mouse 10	21	78	99	57.5758		mouse 10	15	116	131	77.0992
	mouse 11	20	52	72	44.4444		mouse 11	29	47	76	23.6842
	mouse 12	22	58	80	45		mouse 12	23	95	118	61.0169
	avg	19.6667	60	79.6667	50.9302		avg	18.3333	74.9167	93.25	58.573
	sem	1.8963	3.90221	5.06074	3.32722		sem	1.98224	6.49062	5.86221	5.78327
		AL 24hr						DR 24hr
		familiar time (s)	Novel time (s)	Total time (s)	Memory index			familiar time (s)	Novel time (s)	Total time (s)	Memory index
	mouse 1	29	30	59	1.69492		mouse 1	9	64	73	75.3425
	mouse 2	22	56	78	43.5897		mouse 2	10	37	47	57.4468
	mouse 3	20	27	47	14.8936		mouse 3	26	73	99	47.4747
	mouse 4	35	74	109	35.7798		mouse 4	12	74	86	72.093
	mouse 5	29	28	57	-1.75439		mouse 5	35	56	91	23.0769
	mouse 6	26	35	61	14.7541		mouse 6	29	78	107	45.7944
	mouse 7	30	34	64	6.25		mouse 7	29	67	96	39.5833
	mouse 8	24	16	40	-20		mouse 8	20	69	89	55.0562
	mouse 9	48	42	90	-6.66667		mouse 9	17	50	67	49.2537
	mouse 10	21	72	93	54.8387		mouse 10	24	54	78	38.4615
	mouse 11	36	99	135	46.6667		mouse 11	13	100	113	76.9912
	mouse 12	24	32	56	14.2857		mouse 12	11	55	66	66.6667
	avg	28.6667	45.4167	74.0833	17.0277		avg	19.5833	64.75	84.3333	53.9367
	sem	2.30064	7.11535	8.05799	6.7527		sem	2.55384	4.66308	5.47354	4.7854

## Sheet: Figure 1H
	Travel distance (%)
		AL	AL-18h fast	DR	DR-prefeed
	mouse 1	83.9607	69.2711	117.208	111.117
	mouse 2	76.5998	77.735	114.291	86.7656
	mouse 3	102.965	96.5166	89.8562	120.072
	mouse 4	84.4645	52.2176	134.831	110.676
	mouse 5	103.011	70.0131	93.4291	95.4383
	mouse 6	113.274	89.8408	69.8779	79.4462
	mouse 7	103.07	114.277	93.5627	138.181
	mouse 8	99.7055	120.329	87.9146	131.714
	mouse 9	127.582	123.464	80.0898	106.87
	mouse 10	105.368	147.091	95.2693	119.765
	avg	100	96.0755	97.6329	110.005
	sem	4.76018	9.40973	6.07107	5.92494

## Sheet: Figure 1I
	Memroy index
		AL	AL-18h fast	DR	DR-prefeed
	mouse 1	35.1351	36	45.0549	59.0909
	mouse 2	23.0769	-12.3596	66.6667	87.1795
	mouse 3	-5.26316	30.8642	68.1818	42.0561
	mouse 4	36.3636	29.5775	58.8785	44.4444
	mouse 5	-9.09091	-9.7561	56.6038	65.3333
	mouse 6	18.75	-12	61.6667	50
	mouse 7	13.1313	15.6118	23.4899	42.2886
	mouse 8	67.4419	33.3333	47.3684	21.9512
	mouse 9	-3.44828	23.9437	31.3433	54.6218
	mouse 10	33.8462	61.4035	62.2642	6.49351
	avg	20.9943	19.6618	52.1518	47.3459
	sem	7.4699	7.70859	4.77639	7.05847

## Sheet: Figure 1K
	Travel distance (%)
		0.3 week		2 week		4 week		8 week		10 week		12 week
		AL	DR	AL	DR	AL	DR	AL	DR	AL	DR	AL	DR
	mouse 1	86.3997	62.2233	114.648	45.5147	100.073	119.806	63.1511	70.6826	104.22	80.3575	64.1817	100.374
	mouse 2	93.3695	100.482	50.0962	72.7889	112.858	93.7836	66.0068	101.455	89.8284	71.0617	103.36	79.5021
	mouse 3	93.8087	97.5542	46.7857	103.617	97.8864	107.368	124	71.6867	85.0807	48.6768	83.4258	152.736
	mouse 4	99.2642	57.474	61.1971	73.1106	127.44	154.711	89.2423	96.2728	54.0865	64.2632	100.684	93.8094
	mouse 5	93.5843	108.188	82.3514	71.2299	100.591	169.48	125.203	70.5895	63.2405	83.0072	61.2195	90.0847
	mouse 6	114.938	89.1305	99.1712	81.111	103.579	170.374	63.4957	166.819	64.7291	120.742	68.3829	236.334
	mouse 7	98.0976	110.5	112.308	168.088	121.123	122.56	103.743	44.094	116.928	127.564	115.221	133.773
	mouse 8	46.8939	85.1294	74.9606	116.272	132.112	98.9536	147.073	143.794	131.568	71.9704	155.734	225.922
	mouse 9	113.433	119.917	165.777	157.831	77.8246	95.2177	105.96	115.889	187.225	99.4281	182.025	113.825
	mouse 10	160.211	62.2292	94.4606	45.6305	45.8299	117.332	112.126	66.0758	102.182	186.843	78.281	162.218
	mouse 11		87.6767	44.7773	209.754	80.6847	135.711		54.0417	100.911	95.8476	87.4864	127.621
	mouse 12			157.12	98.9579		82.6416
	mouse 13			66.997	83.5107		106.59
	mouse 14			176.212	245.786		82.6416
	mouse 15			153.139	72.6853
	avg	100	89.1367	100	109.726	100	118.369	100	91.0364	100	95.4329	100	137.836
	sem	8.92052	6.34992	11.6545	15.3887	7.5151	7.87577	9.18046	11.5531	11.259	11.5714	11.5865	15.9544

## Sheet: Figure 1L
	Memroy index
		0.3 week		2 week		4 week		8 week		10 week		12 week
		AL	DR	AL	DR	AL	DR	AL	DR	AL	DR	AL	DR
	mouse 1	0	31.0345	34.6154	25.9259	19.2308	49.3333	1.81818	72.973	26.5625	18.3673	45.4545	34.4828
	mouse 2	31.25	17.6471	37.5	27.7108	17.2414	65.2893	60	54.4828	30.303	34.3511	5.12821	28.2609
	mouse 3	40.9091	17.8571	0	36.7089	11.1111	53.5714	13.5135	48.0769	30.1205	49.3151	23.3645	16.8831
	mouse 4	16.6667	0	25	46.9388	11.1111	24.5902	30.9091	60.8696	-3.0303	44.6154	11.8644	43.5294
	mouse 5	42.4242	52.7273	2.3622	66.2338	6.38298	50	14.2857	20	56.4103	46.2185	46.3415	56.8627
	mouse 6	39.5833	48.9796	43.5897	46.0993	34.375	44.8276	21.1538	65.8824	38.6139	62.4161	14.8936	37.8151
	mouse 7	4.91803	33.3333	12.1495	34.4262	52.6316	31.8681	35.0427	56.129	57.1429	10.3448	0	7.00637
	mouse 8	45.6522	48.5149	20.2899	49.5495	28.2609	46.8085	16.5049	43.7126	26.3158	41.7323	5.69948	0
	mouse 9	33.3333	0	41.7722	56.1644	12.5	66.0714	21.2903	53.3333	23.2558	30.9735	28.5714	12.5926
	mouse 10	47.0588	41.8182	40.625	62.963	23.0769	0	30.4878	70	38.4615	59.7633	49.0196	41.0959
	mouse 11		31.5068	40.1869	57.6271	23.4043	55.5556		48.2014	0	20.9877	56.3636	0
	mouse 12			13.8462	-5.88235		58.8235
	mouse 13			9.52381	79.8165		60
	mouse 14			36.0825	35.7798		60.8696
	mouse 15			50	36.4486
	avg	30.1796	29.4017	27.1695	43.7674	21.7569	47.6863	24.5006	53.9692	29.4687	38.0986	26.0637	25.3208
	sem	5.39592	5.61636	4.20674	5.28391	3.97115	4.84288	5.02577	4.41083	5.75161	5.068	6.10851	5.77998

## Sheet: Figure 2A
	Memory index
		AL	DR	Carb+DR	Protein + DR	Fat + DR
	mouse 1	-0.729927	75.6098	78.022	-1.98675	76.5957
	mouse 2	70.9091	38.961	80	28.4553	25
	mouse 3	13.8211	46.3415	46.1538	44.4444	61.5385
	mouse 4	-39.1304	47.1698	65.812	40.625	55.5556
	mouse 5	24.0506	81.8182	75.2212	-10.4167	45.9854
	mouse 6	41.1765	44.4444	79.4872	51.145	51.2195
	mouse 7	-14.2857	76.9912	26.7176	71.4286	63.4921
	mouse 8	54.8387	66.6667	75	-11.1111	32.2581
	mouse 9	46.2687	32.0755	50.6494	0	66.6667
	mouse 10	14.2857	44.5946	51.1111	14.2857	91.6667
	mouse 11			65.9574	0
	avg	21.1204	55.4673	63.1029	20.6245	56.9978
	sem	10.6041	5.67673	5.21403	8.48216	6.26715

## Sheet: Figure 2B
	Memory index
		AL	DR	Tyr+DR	Trp+DR	Cys+DR	Glu+DR
	mouse 1	13.5802	89.6104	44.3038	44.5783	90	52.381
	mouse 2	40.7407	85.5856	50	0	70.6667	72.973
	mouse 3	16.8539	43.6893	84.8485	23.9437	57.1429	67.0588
	mouse 4	21.0526	88.5714	86.3636	46.1538	81.8182	66.9565
	mouse 5	31.5068	79.0123	50	50.3546	84.6154	63.7681
	mouse 6	-14.2857	55.5556	60.7843	3.8961	50	62.7451
	mouse 7	-14.2857	51.0638	44.8276	29.7297	78.5714	62.7451
	mouse 8	25.2336	56	60	43.1373	84.4828	48.9362
	mouse 9	26.4957	44.6154	71.4286	0	51.0791	26.7857
	mouse 10	31.2977	64.7059	68.8889	51.0204	85.7143	66.9565
	avg	17.819	65.841	62.1445	29.2814	73.4091	59.1306
	sem	5.88358	5.78168	4.89139	6.67935	4.82006	4.24299

[truncated: 68 more sheets: Figure 2C, Figure 2D&2E, Figure 2F, Figure 2H, Figure 2I, Figure 2J, Figure 2K, Figure 2L, Figure 2M, Figure 2N, Figure 2O, Figure 2R, Figure 2S, Figure 2U, Figure 2V, Figure 3D, Figure 3E, Figure 3G, Figure 3H, Figure 3I …]
